# Supplementary material for: The Targeted Degradation of BRAF V600E Reveals the Mechanisms of Resistance to BRAF-Targeted Treatments in Colorectal Cancer Cells
Source: Cancers (Basel). 2023 Dec 12;15(24):5805. doi: 10.3390/cancers15245805 (PMC10741866; doi:10.3390/cancers15245805)
Supplement: Supplementary file 1 [file cancers-15-05805-s001.zip]

Archive with 1 entries (1 files):
- cancers-2734117-supplementary.pdf
